# Supplementary material for: Solvent-Dependent Chemical Profiles and Biological Activities of Pueraria lobata Root Extracts
Source: Molecules. 2026 Mar 13;31(6):965. doi: 10.3390/molecules31060965 (PMC13028639; doi:10.3390/molecules31060965)
Supplement: Supplementary file 1 [file molecules-31-00965-s001.zip]

Archive with 1 entries (1 files):
- molecules-4145097-supplementary.pdf
